# Supplementary material for: RyhB in Avian Pathogenic Escherichia coli Regulates the Expression of Virulence-Related Genes and Contributes to Meningitis Development in a Mouse Model
Source: Int J Mol Sci. 2022 Dec 8;23(24):15532. doi: 10.3390/ijms232415532 (PMC9778962; doi:10.3390/ijms232415532)
Supplement: Supplementary file 1 [file ijms-23-15532-s001.zip]

Archive with 1 entries (1 files):
- ijms-2035260-supplementary.pdf
